# Supplementary material for: Comparative Transcriptome Analysis Unveils the Molecular Mechanism Underlying Sepal Colour Changes under Acidic pH Substratum in Hydrangea macrophylla
Source: Int J Mol Sci. 2022 Dec 6;23(23):15428. doi: 10.3390/ijms232315428 (PMC9739076; doi:10.3390/ijms232315428)
Supplement: Supplementary file 1 [file ijms-23-15428-s001.zip]

Archive with 1 entries (1 files):
- ijms-2056783-supplementary.pdf
